# Supplementary material for: Anti-Neuroinflammatory Eremophilane Sesquiterpenoids from Marine-Derived Fungus Phoma sp. DXH009
Source: Mar Drugs. 2025 Feb 20;23(3):94. doi: 10.3390/md23030094 (PMC11943946; doi:10.3390/md23030094)
Supplement: Supplementary file 1 [file marinedrugs-23-00094-s001.zip]

Archive with 1 entries (1 files):
- marinedrugs-3464170-supplementary.pdf
